# Supplementary material for: Development of kinomic analyses to identify dysregulated signaling pathways in cells expressing cytoplasmic PrP
Source: Virol J. 2014 Oct 3;11:175. doi: 10.1186/1743-422X-11-175 (PMC4283144; doi:10.1186/1743-422X-11-175)
Supplement: Supplementary file 2 — Additional file 2: Table S1: Accession number and antibody source for each of the 127 protein kinases and 10 regulatory subunits optimized for analyses in primary multiplex Western blots. One hundred and twenty-two protein kinases or regulatory subunits included in the multiplex Western blots were detected in 200 μg of mouse brain homogenate per linear well cm. The other 15 (indicated by the asterisks) were detected in multiplex Western blots using an equivalent amount of cell lysate from cycling 3T3 mouse fibroblasts. The human accession number and source of the antibody used for each protein are indicated. (XLS 45 KB) [file 12985_2014_2533_MOESM2_ESM.xls]

## Sheet: Additional file 2_Table S1
Protein kinase	Accession Number	Antibody Source
Akt1	P31749	Cell Signaling Technology
Akt2	P31751	Cell Signaling Technology
Akt3	Q9Y243	Cell Signaling Technology
AMPKa1	Q13131	R&D Systems
ASK1	Q99683	Santa Cruz Biotechnology
ATM	Q13315	Abcam
B-Raf	P15056	Cell Signaling Technology
BTK*	Q06187	Cell Signaling Technology
c-Abl	P00519	BD Biosciences
CaMK1a	Q14012	Abgent
CaMK1d	Q8IU85	Abcam
CaMK2b	Q13554	Abcam
CaMK2g	Q13555	Santa Cruz Biotechnology
CaMK4	Q16566	BD Biosciences
CaMK4b	Q16566	BD Biosciences
CaMKK2	Q96RR4	Santa Cruz Biotechnology
CASK	O14936	BD Biosciences
CDK1*	P06493	BD Biosciences
CDK2*	P24941	BD Biosciences
CDK4*	P11802	Cell Signaling Technology
CDK5	Q00535	Abcam
CDK6*	Q00534	Cell Signaling Technology
CDK7	P50613	Santa Cruz Biotechnology
CDKL1	Q00532	Abgent
CHK1*	O14757	Cell Signaling Technology
CK1a	P48729	Santa Cruz Biotechnology
CK1e	P49674	BD Biosciences
CK1g1	Q9HCP0	Santa Cruz Biotechnology
CK1g2	P78368	Santa Cruz Biotechnology
CK2a1	P68400	Abcam
CRIK	O14578	BD Biosciences
DAPK1	P53355	Sigma Aldrich
DDR1	Q08345	Santa Cruz Biotechnology
DLK	Q12852	Abcam
DYRK1A	Q13627	Santa Cruz Biotechnology
EGFR*	P00533	Cell Signaling Technology
EphA1	P21709	Santa Cruz Biotechnology
EphA3	P29320	Santa Cruz Biotechnology
EphA4	P54764	BD Biosciences
EphA7	Q15375	Santa Cruz Biotechnology
Erk1	P27361	Cell Signaling Technology
Erk2	P28482	BD Biosciences
Erk5	Q13164	Cell Signaling Technology
FAK*	Q05397	BD Biosciences
FGFR1*	P11362	Cell Signaling Technology
Fms/CSF1R	P07333	Cell Signaling Technology
Fyn	P06241	BD Biosciences
GRK2	P25098	Cell Signaling Technology
GRK5	P34947	Santa Cruz Biotechnology
GSK3a	P49840	Cell Signaling Technology
GSK3b	P49841	BD Biosciences
HER2	P04626	Abcam
HER3	P21860	EMD Millipore
HER4	Q15303	Abcam
HGK	O95819	Santa Cruz Biotechnology
IKKa	O15111	EMD Millipore
IKKb	O14920	EMD Millipore
InsR	P06213	BD Biosciences
IRAK4*	Q9NWZ3	Cell Signaling Technology
JAK1	P23458	BD Biosciences
JAK2	O60674	Life Technologies
JNK1a1	P45983-2	EMD Millipore
JNK2a1/b1	P45984-2/-3	EMD Millipore
JNK2a2/b2	P45984-1/-4	EMD Millipore
Lck	P06239	EMD Millipore
LIMK1	P53667	Cell Signaling Technology
Lkb1	Q15831	Abcam
MAPKAPK2	P49137	Cell Signaling Technology
MARK4	Q96L34	Cell Signaling Technology
MEK1	Q02750	BD Biosciences
MEK2	P36507	BD Biosciences
MEK5a	Q13163-1	BD Biosciences
MEK5b	Q13163-2	BD Biosciences
MEKK1	Q13233	Santa Cruz Biotechnology
MKK6	P52564	Cell Signaling Technology
MKK7	O14733	BD Biosciences
MLK3	Q16584	Cell Signaling Technology
MSK1	O75582	Santa Cruz Biotechnology
MST1	Q13043	Cell Signaling Technology
Myt1	O14731	Cell Signaling Technology
Nek6	Q9HC98	Abgent
p38a	Q16539	BD Biosciences
p38b	Q15759	Abcam
p38d	O15264	Cell Signaling Technology
p38g	P53778	EMD Millipore
p70S6K	P23443	BD Biosciences
PAK1	Q13153	Cell Signaling Technology
PAK3	O75914	Cell Signaling Technology
PCTAIRE3	Q07002	Santa Cruz Biotechnology
PDGFRb*	P09619	Cell Signaling Technology
PDK1	O15530	Cell Signaling Technology
PINK1	Q9BXM7	Abcam
PKACa	P17612	BD Biosciences
PKACb	P22694	Santa Cruz Biotechnology
PKACg	P22612	Santa Cruz Biotechnology
PKCa	P17252	BD Biosciences
PKCb	P05771	BD Biosciences
PKCd	Q05655	BD Biosciences
PKCe	Q02156	BD Biosciences
PKCg	P05129	BD Biosciences
PKCi	P41743	BD Biosciences
PKCq*	Q04759	Cell Signaling Technology
PKCz	Q05513	Santa Cruz Biotechnology
PKD1	Q15139	Cell Signaling Technology
PKD2	Q9BZL6	Abgent
PKD3	O94806	Abgent
PKG1	Q13976	Abcam
PKR	P19525	Santa Cruz Biotechnology
PLK1	P53350	EMD Millipore
PRK1	Q16512	BD Biosciences
PRK2	Q16513	Cell Signaling Technology
Pyk2	Q14289	BD Biosciences
Raf1	P04049	BD Biosciences
RIPK2	O43353	Abgent
ROCK1	Q13464	BD Biosciences
ROCK2	O75116	BD Biosciences
RSK1	Q15418	Abcam
RSK2*	P51812	Santa Cruz Biotechnology
SGK3	Q96BR1	Abgent
SLK	Q9H2G2	BD Biosciences
Src	P12931	Cell Signaling Technology
Syk	P43405	Cell Signaling Technology
TNIK	Q9UKE5	BD Biosciences
TrkA	P04629	Cell Signaling Technology
TrkB	Q16620	BD Biosciences
TrkC	Q16288	EMD Millipore
Yes*	P07947	BD Biosciences
Regulatory subunit	Accession Number	Antibody Source
cyclin A2	P20248	EMD Millipore
cyclin D1	P24385	Cell Signaling Technology
cyclin D2*	P30279	Abcam
cyclin D3	P30281	BD Biosciences
cyclin E1	P24864	Cell Signaling Technology
cyclin G1	P51959	Santa Cruz Biotechnology
cyclin H	P51946	Santa Cruz Biotechnology
p25	Q15078	Cell Signaling Technology
p35	Q15078	Cell Signaling Technology
p39	Q13319	Santa Cruz Biotechnology
